# Supplementary material for: Comparison of the Differences in State-Trait Anxiety Inventory Scores and Insomnia Histories between Monozygotic and Dizygotic Twins: A Cross-Sectional Study Using KoGES HTS Data
Source: J Clin Med. 2022 Jul 11;11(14):4011. doi: 10.3390/jcm11144011 (PMC9318741; doi:10.3390/jcm11144011)
Supplement: Supplementary file 1 [file jcm-11-04011-s001.zip]

Archive with 1 entries (1 files):
- jcm-1796841-supplementary.pdf
